# Supplementary material for: The Intake of Coffee Increases the Absorption of Aspirin in Mice by Modifying Gut Microbiome
Source: Pharmaceutics. 2022 Mar 30;14(4):746. doi: 10.3390/pharmaceutics14040746 (PMC9031453; doi:10.3390/pharmaceutics14040746)
Supplement: Supplementary file 1 [file pharmaceutics-14-00746-s001.zip]

Archive with 1 entries (1 files):
- pharmaceutics-1641913-supplementary.pdf
